# Supplementary material for: Topical application of an irreversible small molecule inhibitor of lysyl oxidases ameliorates skin scarring and fibrosis
Source: Nat Commun. 2022 Sep 22;13:5555. doi: 10.1038/s41467-022-33148-5 (PMC9500072; doi:10.1038/s41467-022-33148-5)
Supplement: Supplementary file 4 — Supplementary Data 1 [file 41467_2022_33148_MOESM4_ESM.xlsx]

## Sheet: Sheet1
Supp Data S1
Cat #	Assay Name	Batch*	Spec.	Rep.	Conc.	% Inh.
200510	Adenosine A1	397127	hum	2	10 µM	1
200610	Adenosine A2A	397128	hum	2	10 µM	15
200720	Adenosine A3	397365	hum	2	10 µM	4
203100	Adrenergic α1A	397319	rat	2	10 µM	1
203200	Adrenergic α1B	397222	rat	2	10 µM	-2
203400	Adrenergic α1D	397321	hum	2	10 µM	-1
203630	Adrenergic α2A	397329	hum	2	10 µM	1
204010	Adrenergic β1	397223	hum	2	10 µM	-3
204110	Adrenergic β2	397330	hum	2	10 µM	10
206000	Androgen (Testosterone)	397320	hum	2	10 µM	2
212510	Bradykinin B1	397341	hum	2	10 µM	6
212620	Bradykinin B2	397342	hum	2	10 µM	5
214510	Calcium Channel L-Type, Benzothiazepine	397122	rat	2	10 µM	24
214600	Calcium Channel L-Type, Dihydropyridine	397123	rat	2	10 µM	-4
216000	Calcium Channel N-Type	397373	rat	2	10 µM	0
217030	Cannabinoid CB1	397131	hum	2	10 µM	8
219500	Dopamine D1	397226	hum	2	10 µM	3
219700	Dopamine D2S	397326	hum	2	10 µM	13
219800	Dopamine D3	397227	hum	2	10 µM	0
219900	Dopamine D4.2	397374	hum	2	10 µM	1
224010	Endothelin ETA	397375	hum	2	10 µM	4
224110	Endothelin ETB	397376	hum	2	10 µM	3
225510	Epidermal Growth Factor (EGF)	397129	hum	2	10 µM	1
226010	Estrogen ERα	397377	hum	2	10 µM	3
226600	GABAA, Flunitrazepam, Central	397130	rat	2	10 µM	-1
226500	GABAA, Muscimol, Central	397324	rat	2	10 µM	13
228610	GABAB1A	397281	hum	2	10 µM	6
232030	Glucocorticoid	397121	hum	2	10 µM	3
232700	Glutamate, Kainate	397378	rat	2	10 µM	16
232810	Glutamate, NMDA, Agonism	397282	rat	2	10 µM	2
232910	Glutamate, NMDA, Glycine	397379	rat	2	10 µM	5
233000	Glutamate, NMDA, Phencyclidine	397327	rat	2	10 µM	8
239610	Histamine H1	397331	hum	2	10 µM	14
239710	Histamine H2	397380	hum	2	10 µM	-4
239820	Histamine H3	397283	hum	2	10 µM	-5
241000	Imidazoline I2, Central	397332	rat	2	10 µM	-10
243520	Interleukin IL-1	397397	mouse	2	10 µM	7
250460	Leukotriene, Cysteinyl CysLT1	397383	hum	2	10 µM	-3
251600	Melatonin MT1	397384	hum	2	10 µM	-2
252610	Muscarinic M1	397333	hum	2	10 µM	56
252710	Muscarinic M2	397334	hum	2	10 µM	7
252810	Muscarinic M3	397335	hum	2	10 µM	27
257010	Neuropeptide Y Y1	397126	hum	2	10 µM	0
257110	Neuropeptide Y Y2	397385	hum	2	10 µM	0
258590	Nicotinic Acetylcholine	397228	hum	2	10 µM	1
258700	Nicotinic Acetylcholine α1, Bungarotoxin	397336	hum	2	10 µM	-3
260130	Opiate δ1 (OP1, DOP)	397218	hum	2	10 µM	5
260210	Opiate κ(OP2, KOP)	397272	hum	2	10 µM	3
260410	Opiate µ(OP3, MOP)	397274	hum	2	10 µM	3
264500	Phorbol Ester	397275	mouse	2	10 µM	5
265010	Platelet Activating Factor (PAF)	397271	hum	2	10 µM	-11
265600	Potassium Channel [KATP]	397510	ham	2	10 µM	0
265900	Potassium Channel hERG	397338	hum	2	10 µM	9
268420	Prostanoid EP4	397105	hum	2	10 µM	-2
268700	Purinergic P2X	397613	rabbit	2	10 µM	8
268810	Purinergic P2Y	397133	rat	2	10 µM	2
270000	Rolipram	397232	rat	2	10 µM	17
271110	Serotonin (5-Hydroxytryptamine) 5-HT1A	397344	hum	2	10 µM	0
271700	Serotonin (5-Hydroxytryptamine) 5-HT2B	397340	hum	2	10 µM	21
271910	Serotonin (5-Hydroxytryptamine) 5-HT3	397219	hum	2	10 µM	6
278110	Sigma σ1	397328	hum	2	10 µM	-10
279510	Sodium Channel, Site 2	397353	rat	2	10 µM	13
255520	Tachykinin NK1	397125	hum	2	10 µM	10
285900	Thyroid Hormone	397322	rat	2	10 µM	0
220320	Transporter, Dopamine (DAT)	397279	hum	2	10 µM	6
226400	Transporter, GABA	397117	rat	2	10 µM	0
204410	Transporter, Norepinephrine (NET)	397278	hum	2	10 µM	24
274030	Transporter, Serotonin (5- Hydroxytryptamine) (SERT)	397280	hum	2	10 µM	8
