# Supplementary material for: Topical application of an irreversible small molecule inhibitor of lysyl oxidases ameliorates skin scarring and fibrosis
Source: Nat Commun. 2022 Sep 22;13:5555. doi: 10.1038/s41467-022-33148-5 (PMC9500072; doi:10.1038/s41467-022-33148-5)
Supplement: Supplementary file 5 — Supplementary Data 2 [file 41467_2022_33148_MOESM5_ESM.xlsx]

## Sheet: Sheet1
Supplementary Data S2
Cat #	Assay Name	Batch*	Spec.	Rep.	Conc.	% Inh.
104010	Cholinesterase, Acetyl, ACES	433409	hum	2	30 µM	2
116020	Cyclooxygenase COX-1	433368	hum	2	30 µM	36
118010	Cyclooxygenase COX-2	433369	hum	2	30 µM	21
140010	Monoamine Oxidase MAO-A	433440	hum	2	30 µM	10
152300	Phosphodiesterase PDE3A	433612	hum	2	30 µM	-4
154420	Phosphodiesterase PDE4D2	433454	hum	2	30 µM	3
176020	Protein Tyrosine Kinase, LCK	433627	hum	2	30 µM	1
200610	Adenosine A2A	433505	hum	2	30 µM	-6
203100	Adrenergic α1A	433381	rat	2	30 µM	3
203630	Adrenergic α2A	433384	hum	2	30 µM	17
204010	Adrenergic β1	433456	hum	2	30 µM	4
204110	Adrenergic β2	433457	hum	2	30 µM	17
206000	Androgen (Testosterone)	433692	hum	2	30 µM	-14
214600	Calcium Channel L-Type, Dihydropyridine	433386	rat	2	30 µM	2
217030	Cannabinoid CB1	433387	hum	2	30 µM	4
217100	Cannabinoid CB2	433387	hum	2	30 µM	-4
218030	Cholecystokinin CCK1 (CCKA)	433379	hum	2	30 µM	1
219500	Dopamine D1	433364	hum	2	30 µM	0
219700	Dopamine D2S	433524	hum	2	30 µM	13
224010	Endothelin ETA	433548	hum	2	30 µM	7
226600	GABAA, Flunitrazepam, Central	433465	rat	2	30 µM	4
232030	Glucocorticoid	433390	hum	2	30 µM	13
232810	Glutamate, NMDA, Agonism	433375	rat	2	30 µM	-16
239610	Histamine H1	433467	hum	2	30 µM	10
239710	Histamine H2	433374	hum	2	30 µM	5
252610	Muscarinic M1	433435	hum	2	30 µM	13
252710	Muscarinic M2	433435	hum	2	30 µM	16
252810	Muscarinic M3	433436	hum	2	30 µM	15
299031	Nicotinic Acetylcholine α1β2, Cytisine	433661	hum	2	30 µM	-2
260130	Opiate δ1 (OP1, DOP)	433461	hum	2	30 µM	26
260210	Opiate κ (OP2, KOP)	433578	hum	2	30 µM	10
260410	Opiate µ (OP3, MOP)	433463	hum	2	30 µM	12
265510	Potassium Channel [KA]	433482	rat	2	30 µM	2
265910	Potassium Channel hERG, [3H]Dofetilide	433483	hum	2	30 µM	29
271110	Serotonin (5-Hydroxytryptamine) 5-HT1A	433400	hum	2	30 µM	3
271230	Serotonin (5-Hydroxytryptamine) 5-HT1B	433518	hum	2	30 µM	-3
271650	Serotonin (5-Hydroxytryptamine) 5-HT2A	433484	hum	2	30 µM	25
271700	Serotonin (5-Hydroxytryptamine) 5-HT2B	433402	hum	2	30 µM	63
271910	Serotonin (5-Hydroxytryptamine) 5-HT3	433400	hum	2	30 µM	6
279510	Sodium Channel, Site 2	433472	rat	2	30 µM	66
220320	Transporter, Dopamine (DAT)	433478	hum	2	30 µM	50
204410	Transporter, Norepinephrine (NET)	433564	hum	2	30 µM	55
274030	Transporter, Serotonin (5- Hydroxytryptamine) (SERT)	433471	hum	2	30 µM	20
287530	Vasopressin V1A	433366	hum	2	30 µM	3
