# Supplementary material for: Topical application of an irreversible small molecule inhibitor of lysyl oxidases ameliorates skin scarring and fibrosis
Source: Nat Commun. 2022 Sep 22;13:5555. doi: 10.1038/s41467-022-33148-5 (PMC9500072; doi:10.1038/s41467-022-33148-5)
Supplement: Supplementary file 6 — Source Data [file 41467_2022_33148_MOESM6_ESM.xlsx]

## Sheet: Figure 1c
Fig 1c
rev. inhibitor	Cmpd 3	Cmpd 4	Cmpd 8	PXS-4787	PXS-6302
92.8	27.06	28.05	3.2	2.4	8.85
86.36	38.14	24.09	0	2	4.56
91.04	35.31	40.16	2.28	0	5.34
80.397				3.15	1.68
82.702				1.2229
81.08				3.6
79.596				0
83.637				0
66.327				6.1191
68.25				0
77.516				4.0786
60.471				3.9684
94.403				5.9135
83.342				3.6435
63.538				5.011
73.016				4.4694
72.908				3.9575
				2.8385
				1.3102
				5.0454
				1.6843
				5.474

## Sheet: Figure 2f
Fig 2A	bovine LOX			hr LOXL1			hr LOXL2			hr LOXL3			hr LOXL4
	-9.301	-1.46917	4.03834	17	1.0499	8.43661	7	-1.19166	4.97865	13	-0.598233	1.20762	3	-0.6446	1.76128	3
	-8.8239	-1.08661	3.86568	17	-1.89124	8.38337	7	-0.296969	4.57069	13	-2.7814	1.61798	3	0.738233	1.01108	3
	-8.3372	-1.30115	3.5523	17	0.808057	9.21262	7	0.118931	5.25255	13	-2.2681	1.40873	3	2.38727	2.56242	3
	-7.8633	-0.628694	4.24356	17	3.87216	7.85512	7	2.55691	6.41137	12	1.57177	1.42434	3	8.84373	6.95116	3
	-7.3851	1.2096	4.60871	19	2.88453	7.3997	7	9.34402	8.6894	16	-0.5642	3.96532	4	14.1077	4.51075	3
	-6.9083	4.30763	6.19173	19	6.04353	7.46336	7	18.8225	7.73839	16	6.03998	5.10147	4	36.4957	11.4347	3
	-6.4313	14.1797	9.26377	19	13.6092	9.94128	7	40.2772	12.1645	16	18.9434	7.81124	4	66.2783	10.2985	3
	-5.9542	35.0189	11.9739	19	26.8959	11.7208	7	67.7355	10.7245	16	41.833	12.5608	4	89.7623	4.40138	3
	-5.4771	65.8383	12.7343	19	56.4034	14.5631	7	87.6332	6.9806	16	75.7057	7.08	4	98.6163	2.03971	3
	-5	92.2664	4.95359	19	84.7487	9.95588	7	95.6496	3.80858	16	94.8015	2.20448	4	100.73	0.733689	3
	-4.5229	99.2314	0.769652	19	97.456	2.93941	7	98.4087	2.17542	16	99.7335	0.624227	4	101.65	1.15572	3
Fig. 2B
	4 h	2 h	1 h	30 min	15 min	0 min
3e-05	-1.50198	2.02741	1.08717	5.21701	20.2974	46.8993
1e-05	0.119404	2.19933	3.77933	24.7148	51.1738	71.7944
3.33e-06	1.06207	13.0848	32.0154	63.1887	82.8346	92.0439
1.11e-06	15.2083	45.9612	64.8977	87.3566	89.9671	94.3157
3.7e-07	62.6684	74.251	85.2822	97.5329	94.9326	96.5147
1.23e-07	86.2099	90.2595	90.8141	101.367	98.1432	98.6918
4.12e-08	98.7222	100.024	99.6216	99.9026	98.7481	98.5025
1.37e-08	105.34	104.569	101.758	101.141	98.2429	96.8423
4.57e-09	105.302	107.904	101.013	103.756	100.144	99.5583
1.52e-09	110.751	102.685	103.614	107.03	102.218	101.124
5.08e-10	110.707	107.568	98.3282	106.873	101.228	102.267
1.69333e-10	111.637	105.759	105.245	108.652	104.086	106.286
Fig. 2C
	Rev inhibitor																														PXS-4787
LOXL1	92.8	86.36	91.04	80.397	82.702	81.08	79.596	83.637	66.327	68.25	77.516	60.471	94.403	83.342	63.538	73.016	72.908														2.4	2	0	3.15	1.2229	3.6	0	0	6.1191	0	4.0786	3.9684	5.9135	3.6435	5.011	4.4694	3.9575	2.8385	1.3102
LOXL2	100.62	91.43	106.2	98	105.66	90.3	83.61	72.41	88.051	79.94	112.51	96.643	123.87	100.62	111.98	92.783	108.28	87.714	69.129	84.716	97.217	72.834	98.616	94.543	92.489	92.367					9.7	9.7	16.29	17.29	8.3	10.95	4.07	8	11.66	13.42	6.31	5.5	5.5357	8.26	6.15	12.271	6.57	7.1776	5.952
LOXL3	98.1	97.6	85.319	96.438	89.751	88.766																									2.6	1.7	12.022	10.031	5.8098	13.412	13.658
Fig. 2D
	90 mM	30 mM	10 mM	3.3 mM	1.1 mM
0.0001	4.82	1.46	0.174	-0.36	-0.9
3.33e-05	24.08	9.04	3.65	1.53	-0.5
1.11e-05	57.08	32.4	14.18	6.43	3.35
3.7e-06	76.61	60.57	38.7	19.92	11.17
1.23e-06	86.37	81.21	67.1	47.9	32.69
4.12e-07	90.74	89.28	89.23	75.9	60.93
1.37e-07	93.26	94.81	93.77	89.33	73.72
4.57e-08	93.31	96.71	95.69	93.97	81.95
1.52e-08	92.34	97.83	93.57	95.49	91.17
5.08e-09	91.41	96.12	97.41	93.84	89.54
1.69e-09	92.69	93.67	94.63	94.23	84.4
5.65e-10	93.38	96.57	98.29	93.22	89.58
SSAO specificity (Fig 2F)	BAPN			PXS-6302
	30	60	90	30	60	90
	1.24	2.24	4.91	1.48	1.4	1.53
	1.43	2.72	2.48	1.33	1.33	2.99
	1.55	2.02	2.66	1.2	1.41	4.36
	1.3	1.5	3.66	1.19
	1.39	1.72		1.18
				1.24
				1.1
				1.2
				1.3
				1.37
				1.18
				1.13
				1.23
[truncated: 12 more columns]

## Sheet: Figure 2g
DAO specificity (Fig 2G)	BAPN			PXS-6302
	30	60	90	30	60	90
	3.03	5.81	9.3	0.99	1.17	1.87
	4.57	3.22	4.42	1.03	1.11	1.39
	4.19	2.98	7.32	1.04	1.01	1.55
	2.62	4.96		1.01
	3.96			1.07
				0.91
				1.03
				0.98
				1
				1.03
				1.08
				1
				0.97

## Sheet: Figure 3a
qPCR
LOX ns	LOX scar	LOXL1 ns	LOXL1 scar	LOXL2 ns	LOXL2 scar	LOXL3 ns	LOXL3 scar	LOXL4 ns	LOXL4 scar
20.42	28.32	27.965	54.508	19.1838	9.21824	14.799	13.672	7.3784	0.4008
21.28	35.38	20.355	77.134	10.1773	9.10278	4.83	3.725	1.3878	1.6426
31.79	37.82	29.984	53.349	5.92806	1.19121	19.061	0.814	0.5155	0.3403
15.63	51.19	22.27	51.228	0.18833	10.5423	0.41	2.234	4.8495	1.9132
	52.52		68.52		18.1122		5.099		1.8208

## Sheet: Figure 3b
3b
LOX H Score	LOX H Score
Normal skin	Scar Skin
4	3.95833
3.41667	2.95833
5.41667	7.333
2.66667	2.41667
4.88889	6.4
3.54167	7.5
2.33333	4.65
3.16667	4.875
2.35	3.3
2.83333	5.375
1.65	2.5
3.375	8.20833

## Sheet: Figure 4a
Control HYP	1μM HYP	10μM HYP
184670	100208	52523.3
1096495	1106205	888147
175757	113032	121381
70681.6	54746.7	44633
1597669	1239040	1404421
1342192	1208884	949167
208932	155115	129547

## Sheet: Figure 4b
Control DHLNL	1μM DHLNL	10μM DHLNL
187.22	143.775	74.25
336.74	329.16	254.16
128.3	113.02	91.76
59.885	83.13	55.65
368.24	359.48	288.12
369.04	365.16	246.36
122.98	104.82	90.12

## Sheet: Figure 4c
Control HLNL	1μM HLNL	10μM HLNL
3630.12	2792.14	1564.75
5643.32	4779.62	3443.58
1421.4	1377.5	1107.32
1067.34	1440.95	1868.37
4853.72	5514.92	4501.9
7813.4	6254.02	4758.54
1282.18	873.64	846.68

## Sheet: Figure 4d
Control DPD	1μM DPD	10μM DPD
5.045	2.93	0
63.12	49.66	24.22
13.08	7.64	4.54
4.09	1.83	0
58.5	44.6	21.2
40.2	15.94	6.56
14.46	5.96	3.9

## Sheet: Figure 4e
Control PYD	1μM PYD	10μM PYD
48.725	26.445	5.86
133.46	138.7	65.12
49.42	33.16	17
16.395	18.555	7.95
252	194.48	92.68
188.46	107.58	46.62
61.82	32.22	20.6

[truncated: 38 more sheets: Figure 4i, Figure 4j, Figure 4k, Figure 5a, Figure 5b, Figure 6a, Figure 6b, Figure 6c, Figure 6d, Figure 6e, Figure 6f, Figure 6g, Figure 6h, Figure 7a, Figure 7b, Figure 7c, Figure 7d, Figure 7e, Figure 8a, Figure 8b …]
